# Supplementary material for: Harnessing genomic and bioinformatics for surveillance of pathogens in Africa: a scoping review of existing training and gaps in training
Source: BMC Infect Dis. 2026 May 29;26:1309. doi: 10.1186/s12879-026-13671-2 (PMC13359925; doi:10.1186/s12879-026-13671-2)
Supplement: Supplementary file 1 — Supplementary Material 1: The Search Strategy [file 12879_2026_13671_MOESM1_ESM.xlsx]

## Sheet: Sheet1
Database	Search String	Filter	Date of initial Search	Date of updated search
PubMed	("genomics" OR "bioinformatics" OR "sequencing") AND ("training" OR "education" OR "course" OR "workshop" OR "capacity building" OR "manual" OR "guideline" OR "curriculum" OR "program" OR "initiative") AND ("pathogen" OR "infectious disease" OR "public health" OR "surveillance") AND ("Algeria" OR "Angola" OR "Benin" OR "Botswana" OR "Burkina Faso" OR "Burundi" OR "Cabo Verde" OR "Cameroon" OR "Ce…	English, from 2014 - 2025	6th of December 2024	30th of March 2026.
Embase (Ovid)	(genomics OR bioinformatics OR sequencing).ti,ab,kw. AND (training OR education OR course OR workshop OR "capacity building" OR manual OR guideline OR curriculum OR program OR initiative).ti,ab,kw. AND (pathogen OR "infectious disease" OR "public health" OR surveillance).ti,ab,kw. AND (Algeria OR Angola OR Benin OR Botswana OR "Burkina Faso" OR Burundi OR "Cabo Verde" OR Cameroon OR "Central Afri…	English, from 2014 - 2026	6th of December 2024	30th of March 2026.
Scopus	TITLE-ABS-KEY (genomics OR bioinformatics OR sequencing) AND TITLE-ABS-KEY (training OR education OR course OR workshop OR "capacity building" OR manual OR guideline OR curriculum OR program OR initiative) AND TITLE-ABS-KEY (pathogen OR "infectious disease" OR "public health" OR surveillance) AND TITLE-ABS-KEY (Algeria OR Angola OR Benin OR Botswana OR "Burkina Faso" OR Burundi OR "Cabo Verde" OR…	English, from 2014 - 2027	6th of December 2024	30th of March 2026.
Web of Science (Core Collection)	TS=(genomics OR bioinformatics OR sequencing) AND TS=(training OR education OR course OR workshop OR "capacity building" OR manual OR guideline OR curriculum OR program OR initiative) AND TS=(pathogen OR "infectious disease" OR "public health" OR surveillance) AND TS=(Algeria OR Angola OR Benin OR Botswana OR "Burkina Faso" OR Burundi OR "Cabo Verde" OR Cameroon OR "Central African Republic" OR C…	Refined by: LANGUAGES: (ENGLISH) Timespan: 2014-2025	6th of December 2024	30th of March 2026.
Ovid Global Health	(genomics OR bioinformatics OR sequencing).ti,ab. AND (training OR education OR course OR workshop OR "capacity building" OR manual OR guideline OR curriculum OR program OR initiative).ti,ab. AND (pathogen OR "infectious disease" OR "public health" OR surveillance).ti,ab. AND (Algeria OR Angola OR Benin OR Botswana OR "Burkina Faso" OR Burundi OR "Cabo Verde" OR Cameroon OR "Central African Repub…		6th of December 2024	30th of March 2026.
AJOL (African Journals Online)	(genomics OR bioinformatics OR sequencing) AND (training OR education OR workshop OR "capacity building" OR curriculum OR program) AND (pathogen OR "infectious disease" OR surveillance OR "public health") AND (Africa OR African OR “each African country”)	Year: 2014–2025, Language: English	6th of December 2024	30th of March 2026.
Google Scholar	(genomics OR bioinformatics OR sequencing) AND (training OR education OR workshop OR "capacity building" OR curriculum OR program) AND (pathogen OR "infectious disease" OR surveillance OR "public health") AND (Africa OR African OR “each African country”)	First 200 entries	6th of December 2024	30th of March 2026.
